# Supplementary material for: Synthesis and Biological Evaluation of S-, O- and Se-Containing Dispirooxindoles
Source: Molecules. 2021 Dec 16;26(24):7645. doi: 10.3390/molecules26247645 (PMC8703884; doi:10.3390/molecules26247645)
Supplement: Supplementary file 1 [file molecules-26-07645-s001.zip]

Archive with 1 entries (1 files):
- molecules-1495483-supplementary.pdf
